# Supplementary material for: Phase‐separated foci of EML4‐ALK facilitate signalling and depend upon an active kinase conformation
Source: EMBO Rep. 2021 Oct 18;22(12):e53693. doi: 10.15252/embr.202153693 (PMC8647013; doi:10.15252/embr.202153693)
Supplement: Supplementary file 11 — Movie EV8 [file EMBR-22-e53693-s001.zip]

Archive with 4 entries (4 files):
- Movie EV8.docx
- __MACOSX/._Movie EV8.docx
- Movie EV8.avi
- __MACOSX/._Movie EV8.avi
